# Supplementary material for: Defining upper extremity dominance: The contributions of hand preference and grip strength
Source: PLoS One. 2025 Nov 25;20(11):e0336916. doi: 10.1371/journal.pone.0336916 (PMC12646442; doi:10.1371/journal.pone.0336916)
Supplement: S1 File — (XLSX) [file pone.0336916.s001.xlsx]

## Sheet: Sheet1
Height	Weight	Handgrip			Trowing ball	Writing hand
		Right	Left
182	72	60.49	53.83	Right	Right	Right
172	94	55.84	36.85	Right	Right	Right
175	70	42.24	49.93	Left	Right	Right
178	68	47.5	40.18	Right	Right	Right
180	86	53.89	65.85	Left	Right	Right
195	100	61.53	56.64	Right	Right	Right
181	86	57.32	56.72	Right	Left	Left
174	75	52.07	57.65	Left	Right	Right
180	60	48.56	46.89	Right	Right	Right
185	75	50.22	38.33	Right	Right	Right
168	60	43	35.92	Right	Right	Right
182	68	41.69	39.94	Right	Right	Right
175	64	37.55	31.75	Right	Right	Right
176	57	46.81	39.18	Right	Right	Right
183	81	52.46	49.63	Right	Right	Right
182	75	45.2	33.01	Right	Right	Right
167	68	19.4	22.8	Left	Right	Right
174	82	57.85	55.12	Right	Right	Right
182	83	54.67	55.61	Left	Right	Left
155	45	15.67	24.31	Left	Right	Right
182	70	44.8	44.98	Right	Right	Right
172	68	37.55	29.46	Right	Right	Right
187	72	34.75	37.5	Left	Right	Right
193	84	49.9	51.41	Left	Right	Right
192	96	49.3	44.28	Right	Right	Right
175	73	41.5	51.5	Left	Left	Right
175	73	48	42	Right	Right	Right
165	68	31.5	36.4	Left	Left	Right
162	68	24.53	19.36	Right	Right	Right
165	63	35.05	27.15	Right	Right	Right
164	60	32.31	23.37	Right	Right	Right
175	77	52.01	51.94	Right	Left	Right
171	73	54.21	35.1	Right	Right	Right
180	70	41.83	41.24	Right	Left	Left
